# Supplementary material for: Identifying determinants of adherence to adjuvant endocrine therapy following breast cancer: A systematic review of reviews
Source: Cancer Med. 2024 Jan 19;13(3):e6937. doi: 10.1002/cam4.6937 (PMC10905548; doi:10.1002/cam4.6937)
Supplement: Supplementary file 5 [file CAM4-13-e6937-s005.xlsx]

## Sheet: Sheet 1 - Table of included stu
Supplementary file 4: Primary studies included in eligible systematic reviews
	Reviews of quantitative data										Reviews of quantitative and qualitative data					Reviews of qualitative data
Papers	Banning et al., 2012	Murphy et al., 20121	Van Liew et al., 20142	Cahir et al., 2015	Mausbach et al., 2015	Moon et al., 2017	Toivonen et al., 2021	Fleming et al., 2022	Yussof et al., 2022		Sawesi et al., 2014	Lambert et al., 2018	Paranjpe et al., 2019	Montagna et al., 20223		Xu et al., 2019	AlOmeir et al., 2020	Clancy et al., 2020	Peddie et al., 2021
Adams et al. (2017) J Cancer Educ 32: 264-271																	X
Aiello Bowles et al. (2012) J Oncol Pract 8(6): e149-157				X		X	X	X				X
Albert et al. (2011) Breast Care 6: 221-226												X
Ali et al. (2017) Asia-Pacific J Oncol Nurs 4: 283-289							X
Alkhayyat et al. (2012) Breast Cancer Manage 1: 209-215				X
Arriola et al. (2014) Patient Educ Couns 95: 98-103												X
Atkins & Fallowfield (2006) Eur J Cancer 42: 2271-2276	X			X			X				X	X
Barlow et al. (2013) Altern Complement Med 19(3): 211-216																		X
Barron et al. (2007) Cancer 109: 832-839				X		X
Bedi et al. (2018) J Clin Oncol 36(7 suppl): 186																			X
Bedi et al. (2020) J Oncol Pharm Pract 26(1): 36-42								X
Bender et al. (2014) Oncol Nurs Forum 41(3): 274-285					X	X	X	X				X
Beryl et al. (2017) Med Decis Mak 37(1): 79-90																		X
Bhatta et al. (2013) Springerplus 2: 356						X	X		X
Bhosle (2007) Ohio State University, PhD Thesis, Ohio											X
Blanchette et al., (2020) Breast Cancer Res Treat 179(1): 217-227									X
Bluethmann et al. (2017a) Breast Cancer Res Treat 165: 677-686							X
Bluethmann et al. (2017b) Oncol Nurs Forum 44(3): E101-E110													X			X	X	X	X
Boonstra et al. (2013) Cancer Nurs 36: 52-59							X
Bourmaud et al. (2016) Oncol Nurs Forum 43: E94-E103																	X	X
Bosco-Levy et al., (2016) Br J Cancer 115(8): 912-919									X
Bowles et al. (2012) J Oncol Pract 8(2): 113-120													X
Bradley et al. (2015) Breast Cancer Res Treat 154: 417-422												X
Bramwell et al. (2010) Ann Oncol 21: 283-290											X
Brauer et al. (2016) J Oncol Pract 12(12): e991-e1000												X				X	X	X	X
Brett et al. (2018a) Pat Pref Adherence 12: 291-300														X			X	X	X
Brett et al. (2018b) Eur J Cancer Care 27(1): e12601							X	X				X	X			X
Brier et al. (2015) Eur J Cancer 51(14): 1890-1896								X
Brier et al. (2017a) Cancer 123(1): 169-176							X	X				X	X
Brier et al. (2018) Eur J Cancer 91: 145-152							X	X
Brier et al. (2018b) University of Pennsylvania, PhD Thesis, Pennsylvania								X										X
Bright et al. (2016) Breast Cancer Res Treat 158(2): 243-251							X	X				X	X
Bright et al. (2018) J Consult Clin Psychol 86: 242-253							X
Brito et al. (2014a) BMC Cancer 14(1): 397						X
Brito et al. (2014b) Rev Saude Publica 48(2): 284-295						X
Cahir et al. (2015) Support Care Cancer 23: 3115-3130												X	X	X		X	X	X	X
Cahir et al. (2017) Cancer Causes Control 28(3): 215-225									X
Cavazza et al. (2020) Breast Cancer Res Treat 183(1): 189-199									X					X
Cheng et al. (2017) Pscyho-Oncol 26: (7) 1044-1049																	X	X	X
Cheung et al. (2015) Breast Cancer Res Treat 152(2): 419-427						X
Chim et al. (2013) BMC Cancer 13: 401				X			X	X				X
Cluze et al. (2012) Ann Oncol 23(4): 882-890			X	X	X	X	X	X				X	X	X
Corter et al. (2013) Auckland University, PhD Thesis, Auckland						X
Corter et al. (2018) Psycho-Oncology 27(9): 2096-2103							X	X						X
Cruz et al. (2017) Współczesna Onkologia 21: 295-298							X
Cuzick. (2007) Expet Rev Anticancer Ther 7(8): 1089-1094								X
Danilak & Chambers (2013) J Oncol Pharm Pract 19(2): 105-110				X		X
Demissie et al. (2001) J Clin Oncol 19(2): 322-328	X	X	X	X		X	X	X			X	X		X
Dezentje et al. (2010) J Clin Oncol 28(14): 2423-2429		X												X
Dittmer et al. (2011) Eur J Gynecol Oncol 32(3): 280-282		X												X
Ell et al. (2009) Cancer 115: 4606-4015	X
Emerson et al. (2021) Cancer 127(11): 1847-1856									X
Farias et al. (2017) Support Care Cancer 25: 75-83												X				X	X	X
Farias et al. (2018) BMC Cancer 18(1): 1214									X
Fink et al. (2004) J Clin Oncol 22(16): 3309-3315	X	X	X	X	X	X	X				X	X		X
Flanagan et al. (2012) Oncol Nurs Forum 39(1): 70-77																		X
Flanagan et al. (2016) Oncol Nurs Forum 43: E143-E152																	X
Font et al. (2012) Br J Cancer 107(8): 1249-1256				X		X	X		X				X
Font et al. (2019) Breast Cancer Res Treat 175: 733-740								X
Freedman et al. (2017) Biores Open Access 6(1): 159-168													X
Friese et al. (2013) Breast Cancer Res Treat 138(3): 931-939				X		X	X					X
Gallicchio et al. (2017) Support Care Cancer 25(9): 2697-2705													X
Gao et al. (2018) Patient Prefer Adherence 12: 887-897							X	X	X
Grossman. (2015) University of Colorado, Thesis, Denver								X
Grunfeld et al. (2005) Patient Educ Couns 59(1): 97-102	X	X	X	X		X	X				X	X		X
Guedes et al. (2017) Rev Bras Epidemiol 20(4): 636-649									X
Guth et al. (2008) Br J Cancer 99: 428-433	X	X		X							X			X
Guth et al. (2011) Breast Cancer Res Treat 129: 799-807		X		X										X
Guth et al. (2012) Breast Cancer Res Treat 131(2): 491-499				X		X
Hadji et al. (2013) Breast Cancer Res Treat 138(1): 185-191			X	X		X
Hadji et al. (2014) Ann Oncol 25(2): 372-377				X			X	X				X
Hagen et al. (2019) Breast 44: 52-58							X		X
Harrow et al. (2014) BMJ Open 4: e005285												X	X			X	X	X	X
He et al. (2015) J Clin Oncol 33(20): 2262-2269						X			X					X
He et al. (2019) BMC Med 17(1): 24									X
He et al. (2020) J Clin Oncol 38(6): 548-557									X
Heisig et al. (2015) Psycho-Oncol 24: 130-137												X
Helland et al. (2019) Breast Cancer Res Treat 177(1): 185-195								X
Henry et al. (2010) Cancer 116(18): 4360-4367								X
Henry et al. (2012) J Clin Oncol 30(9): 936-942								X				X
Henry et al. (2013) Breast Cancer Res Treat 138(3): 807-816								X
Henry et al. (2017) Clin Breast Cancer 17(5): 350-355.e4							X	X
Hershman et al. (2010) J Clin Oncol 28(27): 4120-4128		X		X		X	X							X
Hershman et al. (2011) Breast Cancer Res Treat 126: 529-537	X	X									X
Hershman et al. (2014) J Natl Cancer Inst 106(11): dju319						X
Hershman et al. (2015) J Clin Oncol 33(9): 1053-1059						X
Hershman et al. (2016) Breast Cancer Res Treat 157(1): 133-143							X	X				X
Hsieh et al. (2015) Kaohsiung J Med Sci 31(6): 328-334						X		X
Huiart et al. (2011) Br J Cancer 104(10): 1558-1563		X		X					X		X			X
Huiart et al. (2012) Eur J Cancer 48(13): 1939-1946		X	X	X		X	X					X		X
Huiart et al. (2013) PloS One 8(12): e81677			X	X		X	X					X
Humphries et al. (2018) Pharmacy 6(2): 53																X	X	X	X
Hurtado-De-Mendoza et al. (2018) J Cancer Educ 33(2): 436-439																		X
Hurtado-De-Mendoza et al. (2019) Psycho-Oncology 28: 187-194							X
Iacorossi et al. (2016) Pro Inferm 69(4): 113-121							X	X
Iacorossi et al. (2018) Cancer Nurs 41(1): E57-E63																X	X	X	X
Jacob Arriola et al. (2014) Patient Educ Couns 95(1): 98-103				X		X	X
Jackisch et al. (2020) Breast Care 15(3): 236-245								X
Kadakia et al. (2016) Oncol 21(5): 539-546								X				X
Kahn et al. (2007) Med Care 45(5): 431-439		X	X	X		X	X	X			X	X		X
Karlsson et al. (2019) Eur J Cancer Care 28(3): e13009																X	X		X
Karmakar et al. (2013) University of Toledo, PhD Thesis, Toledo						X
Karmakar et al. (2017) Breast Cancer: Basic Clin Res 11: 1-12							X						X
Keim-Malpass et al. (2019) Patient Prefer Adherence 13: 47-51							X
Kemp et al. (2014) Springerplus 3: 282						X
Kidwell et al. (2014) Cancer 120(16): 2403-2411					X			X				X
Kimmick et al. (2009) J Clin Oncol 27(21): 3445-3451		X		X		X								X
Kimmick et al. (2015) Breast 24(5): 630-636						X	X	X				X
Kirk & Hudis (2008) Clin Breast Cancer 8: 155-161											X
Klepin et al. (2014) Cancer Prev Res 7: 161-168				X	X
Kool et al. (2014) Eur J Surg Oncol 40(11): S15-6								X
Kostev et al. (2013) Int J Clin Pharm Th 51(12): 969-975			X			X		X
Kostev et al. (2014) Ger Med Sci 12(Doc03): 20140120			X			X
Kroenke et al. (2018) Breast Cancer Res Treat 170(3): 623-631							X		X
Krotneva et al. (2014) Curr Oncol 21(1): e105-e115				X		X
Kuba et al. (2016) Breast Cancer 23(1): 128-133						X
Kuba et al. (2018) Clin Breast Cancer 18: 150-156							X
Kyvernitakis et al. (2014) Climacteric Int Menopause Soc 17(3): 252-259			X					X				X
Lailler et al. (2021) Clin Breast Cancer 21(4): e415-426									X
Lambert et al. (2018b) BMC Cancer 18(1): 732																X	X	X	X
Lambert-Cote et al. (2020) Breast Cancer Res Treat 180(3): 777-790									X
Lash et al. (2006) Breast Cancer Res Treat 99(2): 215-220	X	X	X	X	X	X	X	X			X	X		X
Lee et al. (2014) Oncology 86(5-6): 340-349						X
Lee et al. (2018) BMC Women's Health 18: 1-8							X
Li et al. (2018) Cancer Manag Res 11: 299-307								X
Liu et al. (2013) Breast Cancer Res Treat 137(3): 829-836			X	X		X	X	X				X	X	X
Livaudais et al. (2012) J Women's Health 21: 35-42							X
Livaudais et al. (2013) Cancer Epidemiol Biomarkers Prev 22: 365-373				X		X
Llarena et al. (2015) J Natl Cancer Inst 107(10): djv202						X	X	X
Lundgren et al. (2018) Acta Oncol 57(7): 935-940									X
Luschin et al. (2014) Health Commun 29(4): 421-426													X
Ma et al. (2008) Am J Surg 196: 500-504		X		X							X			X
Ma et al. (2020) Cancer 126(15): 3417-3425									X
Ma et al. (2021) PloS One 16(5): e0250967									X
Manning & Bettencourt (2011) Psychol Heal 26: 1173-1187					X		X
Mao et al. (2013) Pharmacoepidemiol Drug Saf 22(3): 256-262																		X	X
Mao et al. (2020) Breast Cancer Res Treat 184(3): 665-674								X
Maurice et al. (2006) Breast J 12: 446-450											X
Markkula et al. (2012) Cancer Prev Res (Phila) 5: 735-745				X
Markovitz et al. (2017) Psycho-Oncology 26: 2294-2299							X	X
McCowan et al. (2008) Br J Cancer 99(11): 1763-1768		X									X			X
Moon et al. (2017a) Br J Health Psychol 22: 998-1018							X							X
Moon et al. (2017b) Br J Health Pyschol 22: 978-997																X	X	X	X
Moon et al. (2019) Health Psychol 38(10): 888-899								X						X
Murthy et al. (2002) Lancet Onol 3: 654											X
Nabieva et al. (2018) Eur J Cancer 96: 82-90							X	X
Nekhlyudov et al. (2011) Breast Cancer Res Treat 130(2): 681-689		X		X		X					X			X
Nestoriuc et al. (2016) Ann Oncol 27(10): 1909-1915							X	X
Neugut et al. (2011) J Clin Oncol 29(18): 2534-2542		X		X		X					X
Oguntola et al. (2011) East and Central African Journal of Surgery 16(1): 52-56											X
Owusu et al. (2008) J Clin Oncol 26(4): 549-555	X	X		X		X			X		X			X
Pan et al. (2018) Breast Cancer Res Treat 168(3): 667-677							X	X						X
Partridge et al. (2003) J Clin Oncol 21(4): 602-606	X	X		X		X					X			X
Partridge et al. (2008) J Clin Oncol 26(4): 556-562	X	X
Pellegrini et al. (2010) Psycho-Oncol 19(5): 472-479											X	X				X	X	X
Pieters et al. (2019) PloS One 14(1): e0210962																			X
Pineda-Moncusi et al. (2020) Rev Osteoporos Metab Miner 12(3): 87-91									X
Pinheiro et al. (2017) J Oncol Pract 13(5): e463-e473							X	X
Pistilli et al. (2020) J Clin Oncol 24: 2762-2772														X
Quinn et al. (2016) Ir J Med Sci 185(2): 383-392							X	X				X
Rae et al. (2009) Pharmacogenomics 9(4): 258-264		X												X
Riley et al. (2011) Medicare Medicaid Res Rev 1(4): E1-E21		X		X		X
Rust & Davis (2011) Soc Work Health Care 50: 739-761																	X
Salgado et al. (2017) Breast Cancer Res Treat 163(2): 311-319													X
Samuel et al. (2017) Supp Care Cancer 25(12): 3723-3731													X
Schmidt et al. (2014) Int J Clin Pharmacol Ther 52(11): 933-939						X
Schover et al. (2014) J Sex Med 11(12): 3102-3111						X	X	X
Schwartzberg et al. (2009) Breast 18(2): 78-83		X												X
Sedjo & Devine (2011) Breast Cancer Res Treat 125(1): 191-200	X	X		X	X	X	X				X
Sella et al. (2020) Breast Care 15(1): 45-53									X
Seneviratne et al. (2015) Breast 24(1): 62-67						X
Sheppard et al. (2014) J Clin Oncol 32(22): 2318-2327						X	X
Shinn et al. (2019) JCO Clin Cancer Inform 3: 1-9							X	X
Simon et al. (2014) Can J Surg 57(1): 26-32				X		X						X
Spencer et al. (2020) Psycho Oncol 29(4): 647-654								X
Stahlschmidt et al. (2019) Support Care Cancer 27(10): 3799-3804							X	X
Stahlschmidt et al. (2020) Rev Bras Ginecol Obstet 42(11): 726								X
Stanton et al. (2014) Breast Cancer Res Treat 145(2): 525-534					X	X	X	X				X	X
Stilley et al. (2010) Health Psychol 29(1): 50-55				X
Tan et al. (2015) Medicine 94(26): e107								X
Thompson et al. (2011) Breast Cancer Res Treat 125: 279-287		X												X
Tinari et al. (2015) Clin Breast Cancer 15(2): e131-e137						X							X
Trabulsi et al. (2014) Breast J 20(6): 632-638						X			X
Van Herk-Sukel et al. (2010) Breast Cancer Res Treat 122(3): 843-851		X		X		X					X			X
Van Londen et al. (2014) Oncol Nur Forum 41(6): 600-668.																X	X	X	X
Vaughn et al. (2020) J Clin Oncol 38(15): e24172-e24172														X
Verbrugghe et al. (2017) Eur J Cancer Care 26(2): 10.1111/ecc.12339																X	X	X
Wagner et al. (2018) Breast Cancer Res Treat 169(3): 537-548								X
Walker et al. (2016) J Adolesc Young Adult Oncol 5(1): 16-23						X	X	X
Wasserman et al. (2019) Cancer 125: 3266-3274														X
Waterhouse et al. (1993) J Clin Oncol 11: 1189-1197											X
Weaver et al. (2012) Am J Clin Oncol 36(2): 181-187		X												X
Wei et al. (2017) J Clin Nurs 26: 125-132																	X
Wells et al. (2016) Support Care Cancer 24(10): 4123-4130												X				X	X	X	X
Wen et al. (2017) Patient Exp J 4(3): 104-114																		X
Wheeler et al. (2016) Pat Pref Adher 10: 2007-2019													X
Wheeler et al. (2019) J Natl Cancer Inst 111(5): 498-508							X	X						X
Wickersham et al. (2012) Nurs Res Pract 1-9: 2012:462121												X				X	X	X
Wickersham et al. (2013) Nurs Res 62(4): 243-251				X		X	X					X
Wigertz et al. (2012) Breast Cancer Res Treat 133(1): 367-373		X		X		X								X
Wouters et al. (2013a) Ann Oncol 24: 2324-2329				X			X					X
Wouters et al. (2013b) Breast 22(5): 661-666												X				X	X
Wouters et al. (2014) Clin Breast Cancer 14(6): 460-467.e2						X	X	X				X
Wu et al. (2012) Health Outcomes Res Med 3(4): e195-e203						X
Wuensch et al. (2015) J Cancer Res Clin Oncol 141(1): 55-60							X	X				X
Wulaningsih et al. (2018) Breast Cancer Res Treat 172(1): 167-177									X
Xu et al. (2012) Breast Cancer Res Treat 136: 495-502			X
Xu et al. (2020) Cancer Med 9(11): 3703								X
Xu and Wang (2019) Patient Prefer Adherence 13: 1519-1525																	X
Yi et al. (2018) Asia-Pacific J Oncol Nurs 5(3): 262-269							X	X
Yin et al. (2018) J Am Med Inform Assoc 25(11): 1444-1451							X	X
Yusufov et al. (2021) Breast Cancer Res Treat 185: 53-62														X
Zeeneldin et al. (2012) J Egypt Natl Canc Inst 24(3): 133-137				X		X	X
Zeidan et al. (2016) Breast 29: 62-67							X
Ziller et al. (2009) Ann Oncol 20(3): 431-436	X	X		X		X	X	X			X			X
Total included papers	13	30	14	45	9	61	68	62	26		26	43	19	40		17	24	24	16
1 29 Studies reported in 30 papers. 30th paper (Hershman, 2010) was not included in data extraction as considered a duplicate study of (Hershman, 2011).
2 Paper reports 14 studies but also states that Cluze et al. (2012) & Huiart et al. (2012) utilised the same patient cohorts; Fink et al. (2004) & Lash et al. (2006) utilised cohorts at distinct time points; and Kostev et al. (2013) & Kostev et al. (2014) had partial patient overlap.
3 Number not clearly stated in paper. 40 papers (minus any duplicates) are listed combined in Tables 1, 2 and 3.
